# Supplementary material for: Roary: rapid large-scale prokaryote pan genome analysis
Source: Bioinformatics. 2015 Jul 20;31(22):3691–3. doi: 10.1093/bioinformatics/btv421 (PMC4817141; doi:10.1093/bioinformatics/btv421)
Supplement: Supplementary Data [file supp_btv421_Roary_accession_numbers.xls]

## Sheet: S. typhi
Sample	Reads Accession	Annotated Assembly Accessions	Year	2	4	8	16	24	32	48	64	96	128	164	200
ERS223228	ERR331205	CGIV01000001-CGIV01000062	2012	x	x	x	x	x	x	x	x	x	x	x	x
ERS223229	ERR331206	CINF01000001-CINF01000060	2012	x	x	x	x	x	x	x	x	x	x	x	x
ERS223230	ERR331207	CINU01000001-CINU01000056	2012		x	x	x	x	x	x	x	x	x	x	x
ERS223231	ERR331208	CINT01000001-CINT01000064	2012		x	x	x	x	x	x	x	x	x	x	x
ERS239622	ERR340757	CIUO01000001-CIUO01000058	2007			x	x	x	x	x	x	x	x	x	x
ERS239631	ERR340766	CIUQ01000001-CIUQ01000058	2007			x	x	x	x	x	x	x	x	x	x
ERS239632	ERR340767	CIUP01000001-CIUP01000041	2008			x	x	x	x	x	x	x	x	x	x
ERS239633	ERR340768	CIUR01000001-CIUR01000051	2007			x	x	x	x	x	x	x	x	x	x
ERS239635	ERR340770	CIUS01000001-CIUS01000081	2007				x	x	x	x	x	x	x	x	x
ERS239636	ERR340771	CIUW01000001-CIUW01000071	2007				x	x	x	x	x	x	x	x	x
ERS239637	ERR340772	CIUX01000001-CIUX01000062	2007				x	x	x	x	x	x	x	x	x
ERS239638	ERR340773	CIUV01000001-CIUV01000058	2007				x	x	x	x	x	x	x	x	x
ERS239639	ERR340774	CGTE01000001-CGTE01000042	2007				x	x	x	x	x	x	x	x	x
ERS239640	ERR340775	CIUU01000001-CIUU01000064	2007				x	x	x	x	x	x	x	x	x
ERS239623	ERR340758	CEYV01000001-CEYV01000091	2007				x	x	x	x	x	x	x	x	x
ERS239624	ERR340759	CGTF01000001-CGTF01000056	2007				x	x	x	x	x	x	x	x	x
ERS239625	ERR340760	CIVM01000001-CIVM01000058	2007					x	x	x	x	x	x	x	x
ERS239626	ERR340761	CIVV01000001-CIVV01000064	2007					x	x	x	x	x	x	x	x
ERS239628	ERR340763	CIWD01000001-CIWD01000063	2007					x	x	x	x	x	x	x	x
ERS327434	ERR360738	CEYL01000001-CEYL01000056	2008					x	x	x	x	x	x	x	x
ERS327436	ERR360739	CJLO01000001-CJLO01000054	2008					x	x	x	x	x	x	x	x
ERS327439	ERR360740	CGPK01000001-CGPK01000053	2008					x	x	x	x	x	x	x	x
ERS327442	ERR360741	CGPR01000001-CGPR01000046	2008					x	x	x	x	x	x	x	x
ERS327443	ERR360742	CJLP01000001-CJLP01000108	2008					x	x	x	x	x	x	x	x
ERS327446	ERR360743	CGPF01000001-CGPF01000057	2008						x	x	x	x	x	x	x
ERS327448	ERR360744	CGOH01000001-CGOH01000055	2009						x	x	x	x	x	x	x
ERS327449	ERR360745	CJLQ01000001-CJLQ01000057	2009						x	x	x	x	x	x	x
ERS327450	ERR360746	CGUK01000001-CGUK01000050	2009						x	x	x	x	x	x	x
ERS327452	ERR360748	CJLR01000001-CJLR01000058	2010						x	x	x	x	x	x	x
ERS327467	ERR360754	CGPV01000001-CGPV01000056	2010						x	x	x	x	x	x	x
ERS327468	ERR360755	CGPU01000001-CGPU01000052	2011						x	x	x	x	x	x	x
ERS327469	ERR360756	CJLS01000001-CJLS01000059	2011						x	x	x	x	x	x	x
ERS327471	ERR360758	CGPX01000001-CGPX01000060	2011							x	x	x	x	x	x
ERS327472	ERR360759	CJLT01000001-CJLT01000055	2011							x	x	x	x	x	x
ERS327473	ERR360760	CJLU01000001-CJLU01000055	2011							x	x	x	x	x	x
ERS327474	ERR360761	CJLV01000001-CJLV01000053	2011							x	x	x	x	x	x
ERS327475	ERR360762	CJLW01000001-CJLW01000041	2011							x	x	x	x	x	x
ERS327476	ERR360763	CJLX01000001-CJLX01000058	2011							x	x	x	x	x	x
ERS327478	ERR360765	CJLY01000001-CJLY01000060	2011							x	x	x	x	x	x
ERS327479	ERR360766	CJMA01000001-CJMA01000055	2011							x	x	x	x	x	x
ERS327483	ERR360769	CGPN01000001-CGPN01000052	2011							x	x	x	x	x	x
ERS327484	ERR360770	CJLZ01000001-CJLZ01000056	2011							x	x	x	x	x	x
ERS327485	ERR360771	CGPS01000001-CGPS01000044	2011							x	x	x	x	x	x
ERS327486	ERR360772	CGPZ01000001-CGPZ01000056	2011							x	x	x	x	x	x
ERS327487	ERR360773	CFAF01000001-CFAF01000050	2011							x	x	x	x	x	x
ERS327488	ERR360774	CGPD01000001-CGPD01000066	2011							x	x	x	x	x	x
ERS327490	ERR360775	CGOR01000001-CGOR01000065	2012							x	x	x	x	x	x
ERS327498	ERR360776	CGQA01000001-CGQA01000060	2012							x	x	x	x	x	x
ERS327499	ERR360777	CGQC01000001-CGQC01000057	2012								x	x	x	x	x
ERS327501	ERR360778	CGPT01000001-CGPT01000058	2012								x	x	x	x	x
ERS327502	ERR360779	CGPC01000001-CGPC01000058	2012								x	x	x	x	x
ERS327503	ERR360780	CGPY01000001-CGPY01000056	2012								x	x	x	x	x
ERS327504	ERR360781	CJMD01000001-CJMD01000058	2012								x	x	x	x	x
ERS327515	ERR360782	CEYK01000001-CEYK01000067	2012								x	x	x	x	x
ERS327517	ERR360783	CJMB01000001-CJMB01000062	2012								x	x	x	x	x
ERS327522	ERR360785	CJMC01000001-CJMC01000058	2012								x	x	x	x	x
ERS327529	ERR360786	CGQB01000001-CGQB01000062	2012								x	x	x	x	x
ERS327531	ERR360787	CJME01000001-CJME01000065	2012								x	x	x	x	x
ERS327537	ERR360788	CJMF01000001-CJMF01000062	2012								x	x	x	x	x
ERS327539	ERR360789	CGPI01000001-CGPI01000311	2012								x	x	x	x	x
ERS327550	ERR360791	CJMG01000001-CJMG01000049	2012								x	x	x	x	x
ERS327552	ERR360792	CJMH01000001-CJMH01000077	2012								x	x	x	x	x
ERS327454	ERR360845	CGQD01000001-CGQD01000054	2010								x	x	x	x	x
ERS327462	ERR360846	CJMW01000001-CJMW01000053	2010								x	x	x	x	x
ERS327464	ERR360847	CGQV01000001-CGQV01000057	2010									x	x	x	x
ERS327465	ERR360848	CGQQ01000001-CGQQ01000059	2010									x	x	x	x
ERS327435	ERR360889	CGUP01000001-CGUP01000086	2008									x	x	x	x
ERS327437	ERR360890	CGUO01000001-CGUO01000122	2008									x	x	x	x
ERS327438	ERR360891	CJMZ01000001-CJMZ01000053	2008									x	x	x	x
ERS327456	ERR360954	CGUN01000001-CGUN01000055	2010									x	x	x	x
ERS327457	ERR360955	CGQS01000001-CGQS01000054	2010									x	x	x	x
ERS327458	ERR360956	CJNA01000001-CJNA01000055	2010									x	x	x	x
ERS327460	ERR360958	CJNB01000001-CJNB01000064	2010									x	x	x	x
ERS327461	ERR360959	CGQO01000001-CGQO01000065	2010									x	x	x	x
ERS327463	ERR360960	CJNC01000001-CJNC01000054	2010									x	x	x	x
ERS327481	ERR360961	CGQT01000001-CGQT01000056	2011									x	x	x	x
ERS327489	ERR360962	CFAA01000001-CFAA01000056	2011									x	x	x	x
ERS327492	ERR360963	CGUQ01000001-CGUQ01000059	2012									x	x	x	x
ERS327493	ERR360964	CGRB01000001-CGRB01000053	2012									x	x	x	x
ERS327494	ERR360965	CJND01000001-CJND01000062	2012									x	x	x	x
ERS327495	ERR360966	CGQM01000001-CGQM01000056	2012									x	x	x	x
ERS327496	ERR360967	CJNE01000001-CJNE01000062	2012									x	x	x	x
ERS327497	ERR360968	CEZR01000001-CEZR01000054	2012									x	x	x	x
ERS327505	ERR360970	CGQW01000001-CGQW01000059	2012									x	x	x	x
ERS327507	ERR360971	CGQR01000001-CGQR01000073	2012									x	x	x	x
ERS327508	ERR360972	CJNG01000001-CJNG01000059	2012									x	x	x	x
ERS327509	ERR360973	CFAN01000001-CFAN01000059	2012									x	x	x	x
ERS327511	ERR360975	CJNF01000001-CJNF01000063	2012									x	x	x	x
ERS327512	ERR360976	CJNH01000001-CJNH01000054	2012									x	x	x	x
ERS327513	ERR360977	CHMB01000001-CHMB01000064	2012									x	x	x	x
ERS327514	ERR360978	CGUT01000001-CGUT01000054	2012									x	x	x	x
ERS327519	ERR360979	CJNI01000001-CJNI01000064	2012									x	x	x	x
ERS327440	ERR360948	CJNJ01000001-CJNJ01000057	2008									x	x	x	x
ERS327523	ERR360980	CHGC01000001-CHGC01000057	2012									x	x	x	x
ERS327524	ERR360981	CJNL01000001-CJNL01000056	2012									x	x	x	x
ERS327525	ERR360982	CGQP01000001-CGQP01000057	2012									x	x	x	x
ERS327526	ERR360983	CJNM01000001-CJNM01000054	2012										x	x	x
ERS327530	ERR360984	CJNK01000001-CJNK01000062	2012										x	x	x
ERS327532	ERR360985	CJNN01000001-CJNN01000408	2012										x	x	x
ERS327441	ERR360949	CGQZ01000001-CGQZ01000055	2008										x	x	x
ERS327533	ERR360986	CJNO01000001-CJNO01000060	2012										x	x	x
ERS327534	ERR360987	CGRD01000001-CGRD01000042	2012										x	x	x
ERS327535	ERR360988	CJNP01000001-CJNP01000053	2012										x	x	x
ERS327543	ERR360990	CJNQ01000001-CJNQ01000069	2012										x	x	x
ERS327544	ERR360991	CJNR01000001-CJNR01000061	2012										x	x	x
ERS327545	ERR360992	CGRC01000001-CGRC01000111	2012										x	x	x
ERS327546	ERR360993	CGUR01000001-CGUR01000053	2012										x	x	x
ERS327547	ERR360994	CGVF01000001-CGVF01000064	2012										x	x	x
ERS327549	ERR360996	CFAG01000001-CFAG01000072	2012										x	x	x
ERS327553	ERR360997	CJNT01000001-CJNT01000056	2012										x	x	x
ERS327554	ERR360998	CJNU01000001-CJNU01000063	2012										x	x	x
ERS327555	ERR360999	CGUS01000001-CGUS01000055	2012										x	x	x
ERS327556	ERR361000	CJNV01000001-CJNV01000401	2012										x	x	x
ERS327445	ERR360950	CGQX01000001-CGQX01000058	2008										x	x	x
ERS327453	ERR360952	CJNX01000001-CJNX01000054	2010										x	x	x
ERS223133	ERR319402	CJUG01000001-CJUG01000061	2008										x	x	x
ERS223142	ERR319411	CGVL01000001-CGVL01000045	2008										x	x	x
ERS223143	ERR319412	CJUH01000001-CJUH01000055	2009										x	x	x
ERS223144	ERR319413	CJUI01000001-CJUI01000067	2009										x	x	x
ERS223145	ERR319414	CFAJ01000001-CFAJ01000073	2009										x	x	x
ERS223146	ERR319415	CJUJ01000001-CJUJ01000054	2009										x	x	x
ERS223147	ERR319416	CJUK01000001-CJUK01000044	2009										x	x	x
ERS223148	ERR319417	CJUL01000001-CJUL01000069	2009										x	x	x
ERS223150	ERR319419	CILU01000001-CILU01000054	2009										x	x	x
ERS223151	ERR319420	CJUN01000001-CJUN01000049	2009										x	x	x
ERS223134	ERR319403	CHGE01000001-CHGE01000060	2008										x	x	x
ERS223152	ERR319421	CJUO01000001-CJUO01000054	2009										x	x	x
ERS223153	ERR319422	CHGG01000001-CHGG01000078	2010										x	x	x
ERS223154	ERR319423	CHMS01000001-CHMS01000061	2010											x	x
ERS223155	ERR319424	CGVK01000001-CGVK01000078	2010											x	x
ERS223156	ERR319425	CJUR01000001-CJUR01000054	2010											x	x
ERS223157	ERR319426	CJUP01000001-CJUP01000062	2010											x	x
ERS223158	ERR319427	CJUQ01000001-CJUQ01000051	2010											x	x
ERS223159	ERR319428	CIKE01000001-CIKE01000079	2010											x	x
ERS223160	ERR319429	CJUT01000001-CJUT01000050	2010											x	x
ERS223135	ERR319404	CJUU01000001-CJUU01000057	2008											x	x
ERS223162	ERR319431	CJUS01000001-CJUS01000062	2010											x	x
ERS223163	ERR319432	CHMI01000001-CHMI01000060	2010											x	x
ERS223164	ERR319433	CJUY01000001-CJUY01000054	2010											x	x
ERS223165	ERR319434	CJUV01000001-CJUV01000058	2010											x	x
ERS223166	ERR319435	CJUZ01000001-CJUZ01000056	2010											x	x
ERS223167	ERR319436	CHMN01000001-CHMN01000050	2010											x	x
ERS223168	ERR319437	CJUX01000001-CJUX01000056	2010											x	x
ERS223169	ERR319438	CJUW01000001-CJUW01000069	2010											x	x
ERS223170	ERR319439	CJVA01000001-CJVA01000060	2010											x	x
ERS223171	ERR319440	CJVD01000001-CJVD01000120	2010											x	x
ERS223136	ERR319405	CILV01000001-CILV01000063	2008											x	x
ERS223172	ERR319441	CJVB01000001-CJVB01000073	2010											x	x
ERS223173	ERR319442	CJVC01000001-CJVC01000061	2011											x	x
ERS223174	ERR319443	CHMW01000001-CHMW01000058	2011											x	x
ERS223175	ERR319444	CJVF01000001-CJVF01000058	2011											x	x
ERS223176	ERR319445	CJVH01000001-CJVH01000066	2011											x	x
ERS223177	ERR319446	CFAK01000001-CFAK01000055	2011											x	x
ERS223178	ERR319447	CJVE01000001-CJVE01000078	2011											x	x
ERS223179	ERR319448	CJVG01000001-CJVG01000064	2011											x	x
ERS223180	ERR319449	CJVK01000001-CJVK01000088	2011											x	x
ERS223181	ERR319450	CEZN01000001-CEZN01000075	2011											x	x
ERS223137	ERR319406	CJVL01000001-CJVL01000052	2008											x	x
ERS223182	ERR319451	CFAR01000001-CFAR01000080	2011											x	x
ERS223183	ERR319452	CJVJ01000001-CJVJ01000073	2011											x	x
ERS223184	ERR319453	CJVM01000001-CJVM01000067	2011											x	x
ERS223185	ERR319454	CHMK01000001-CHMK01000061	2011											x	x
ERS223186	ERR319455	CJVI01000001-CJVI01000063	2011											x	x
ERS223187	ERR319456	CEXX01000001-CEXX01000067	2011											x	x
ERS223188	ERR319457	CEYW01000001-CEYW01000071	2011												x
ERS223189	ERR319458	CJVN01000001-CJVN01000065	2011												x
ERS223190	ERR319459	CHGF01000001-CHGF01000046	2011												x
ERS223191	ERR319460	CJVQ01000001-CJVQ01000064	2011												x
ERS223192	ERR319461	CJVO01000001-CJVO01000060	2011												x
ERS223194	ERR319463	CJVR01000001-CJVR01000057	2011												x
ERS223195	ERR319464	CJVT01000001-CJVT01000060	2011												x
ERS223196	ERR319465	CJVS01000001-CJVS01000060	2011												x
ERS223197	ERR319466	CJVU01000001-CJVU01000054	2011												x
ERS223198	ERR319467	CJVV01000001-CJVV01000076	2011												x
ERS223199	ERR319468	CHML01000001-CHML01000061	2011												x
ERS223200	ERR319469	CJVX01000001-CJVX01000070	2011												x
ERS223201	ERR319470	CFAI01000001-CFAI01000072	2011												x
ERS223139	ERR319408	CGVJ01000001-CGVJ01000062	2008												x
ERS223202	ERR319471	CJVW01000001-CJVW01000053	2011												x
ERS223203	ERR319472	CHNB01000001-CHNB01000066	2012												x
ERS223204	ERR319473	CJVY01000001-CJVY01000054	2012												x
ERS223205	ERR319474	CHGH01000001-CHGH01000081	2012												x
ERS223206	ERR319475	CJWA01000001-CJWA01000063	2012												x
ERS223207	ERR319476	CJVZ01000001-CJVZ01000060	2012												x
ERS223208	ERR319477	CJWB01000001-CJWB01000064	2012												x
ERS223209	ERR319478	CEWT01000001-CEWT01000062	2012												x
ERS223210	ERR319479	CJWE01000001-CJWE01000062	2012												x
ERS223211	ERR319480	CJWD01000001-CJWD01000061	2012												x
ERS223140	ERR319409	CJWC01000001-CJWC01000061	2008												x
ERS223212	ERR319481	CHMT01000001-CHMT01000066	2012												x
ERS223213	ERR319482	CJWF01000001-CJWF01000062	2012												x
ERS223214	ERR319483	CJWG01000001-CJWG01000068	2012												x
ERS223215	ERR319484	CJWI01000001-CJWI01000058	2012												x
ERS223216	ERR319485	CJWK01000001-CJWK01000069	2012												x
ERS223217	ERR319486	CJWJ01000001-CJWJ01000078	2012												x
ERS223218	ERR319487	CJWH01000001-CJWH01000073	2012												x
ERS223219	ERR319488	CJWL01000001-CJWL01000056	2012												x
ERS223220	ERR319489	CJWM01000001-CJWM01000069	2012												x
ERS223221	ERR319490	CJWN01000001-CJWN01000066	2012												x
ERS223141	ERR319410	CJWO01000001-CJWO01000044	2008												x

## Sheet: S. pneumonia
Supplier Name	Sample Accession	Sanger Name	Raw Data Accession	Annotated Assembly Accessions
3012	ERS043833	6930_8#6	ERR065338	CNOY01000001-CNOY01000055
3019	ERS043840	6930_8#13	ERR065345	CNPB01000001-CNPB01000050
3020	ERS043841	6930_8#14	ERR065346	CNOS01000001-CNOS01000046
3026	ERS043847	6930_8#20	ERR065352	CNPC01000001-CNPC01000068
3028	ERS043849	6930_8#22	ERR065354	CNOX01000001-CNOX01000062
3030	ERS043851	6925_1#49	ERR065287	CNNI01000001-CNNI01000051
3037	ERS043858	6925_1#56	ERR065294	CNNS01000001-CNNS01000073
3038	ERS043859	6925_1#57	ERR065295	CHBE01000001-CHBE01000061
3045	ERS043865	6925_1#63	ERR065301	CNNT01000001-CNNT01000060
3046	ERS043866	6925_1#64	ERR065302	CNNN01000001-CNNN01000085
3053	ERS043873	6925_1#71	ERR065309	CNNZ01000001-CNNZ01000042
3059	ERS043879	6925_2#78	ERR065315	CNOG01000001-CNOG01000069
3060	ERS043880	6925_2#79	ERR065316	CNOF01000001-CNOF01000049
3064a	ERS043884	6925_2#83	ERR065320	CNOI01000001-CNOI01000061
3065	ERS043885	6925_2#84	ERR065321	CNOJ01000001-CNOJ01000083
3070	ERS043889	6925_2#88	ERR065325	CHIN01000001-CHIN01000092
3073	ERS043892	6925_2#91	ERR065328	CNOP01000001-CNOP01000061
3082	ERS043901	7001_1#5	ERR067987	CNWI01000001-CNWI01000060
3090	ERS043909	7001_1#13	ERR067995	CNVZ01000001-CNVZ01000068
3099	ERS043918	7001_1#22	ERR068004	CFIP01000001-CFIP01000059
3109	ERS043924	7001_2#5	ERR068010	CHXA01000001-CHXA01000083
3137	ERS043945	7001_3#3	ERR068031	CFIQ01000001-CFIQ01000066
3138	ERS043946	7001_3#4	ERR068032	CNXP01000001-CNXP01000074
3146	ERS043953	7001_3#11	ERR068039	CNXC01000001-CNXC01000089
3154a	ERS043959	7001_3#17	ERR068045	CNXH01000001-CNXH01000061
3158	ERS043963	7001_3#21	ERR068049	CNXM01000001-CNXM01000072
3175	ERS043980	6952_7#15	ERR067974	CNQF01000001-CNQF01000057
3179	ERS043984	6952_7#19	ERR067978	CNQK01000001-CNQK01000059
3186	ERS043991	6999_1#3	ERR069685	CNRF01000001-CNRF01000052
3188	ERS043993	6999_1#5	ERR069687	CNRM01000001-CNRM01000051
3191	ERS043996	6999_1#8	ERR069690	CNRL01000001-CNRL01000061
3194	ERS043999	6999_1#11	ERR069693	CNRE01000001-CNRE01000052
3195	ERS044000	6999_1#12	ERR069694	CNRC01000001-CNRC01000044
3198	ERS044003	6999_1#15	ERR069697	CNQZ01000001-CNQZ01000064
3199	ERS044004	6999_1#16	ERR069698	CNRG01000001-CNRG01000066
3201	ERS044006	6999_1#18	ERR069700	CNQW01000001-CNQW01000081
3204a	ERS044009	6999_1#21	ERR069703	CNQS01000001-CNQS01000051
3213	ERS044018	6999_2#7	ERR069712	CNSB01000001-CNSB01000048
3230	ERS044035	6999_3#1	ERR069729	CNSD01000001-CNSD01000078
35100	ERS044044	6999_3#10	ERR069738	CNSI01000001-CNSI01000062
40241	ERS044045	6999_3#11	ERR069739	CNSF01000001-CNSF01000069
44744	ERS044048	6999_3#14	ERR069742	CNSJ01000001-CNSJ01000062
101058	ERS044065	6999_4#8	ERR069759	CHBL01000001-CHBL01000064
103453	ERS044067	6999_4#10	ERR069761	CNSX01000001-CNSX01000062
110093	ERS044070	6999_4#13	ERR069764	CNSQ01000001-CNSQ01000090
144370	ERS044079	6999_4#22	ERR069773	CNTF01000001-CNTF01000083
147587	ERS044081	6999_5#1	ERR069775	CNTR01000001-CNTR01000086
153408	ERS044084	6999_5#4	ERR069778	CNUK01000001-CNUK01000055
210162	ERS044100	6999_5#20	ERR069794	CNUD01000001-CNUD01000071
266035	ERS044111	6999_6#8	ERR069805	CIDV01000001-CIDV01000056
302649	ERS044119	6999_6#16	ERR069813	CNUW01000001-CNUW01000066
312034	ERS044123	6999_6#20	ERR069817	CNUS01000001-CNUS01000054
341365	ERS044130	6999_7#4	ERR069824	CNVR01000001-CNVR01000077
385385	ERS044142	6999_7#16	ERR069836	CNVI01000001-CNVI01000054
403790	ERS044147	6999_7#21	ERR069841	CNVO01000001-CNVO01000081
438180	ERS044156	6952_4#7	ERR065959	CNQA01000001-CNQA01000053
448643	ERS044160	6952_4#11	ERR065963	CNPN01000001-CNPN01000077
492706	ERS044169	6952_4#20	ERR065972	CNPW01000001-CNPW01000596
BR1000	ERS069916	7622_2#1	ERR129025	COAK01000001-COAK01000075
BR1025	ERS069925	7622_2#10	ERR129034	CFRH01000001-CFRH01000067
BR1041	ERS069929	7622_2#14	ERR129038	COAP01000001-COAP01000079
BR1058	ERS069934	7622_2#19	ERR129043	COAR01000001-COAR01000083
BR1064	ERS069935	7622_2#20	ERR129044	COAS01000001-COAS01000055
BR1068a	ERS069937	7622_2#22	ERR129046	COAU01000001-COAU01000095
BR1085	ERS069944	7622_2#29	ERR129053	CIKC01000001-CIKC01000045
BR1112	ERS069954	7622_2#39	ERR129063	CHXL01000001-CHXL01000042
CH2090	ERS069983	7622_3#68	ERR129092	COCJ01000001-COCJ01000093
CH2106	ERS069986	7622_3#71	ERR129095	COCK01000001-COCK01000081
GL3029	ERS069999	7622_3#84	ERR129108	CFKC01000001-CFKC01000089
GL3031	ERS070001	7622_3#86	ERR129110	COCU01000001-COCU01000071
GL3075	ERS070013	7622_4#2	ERR129122	CFLP01000001-CFLP01000069
GL3077	ERS070014	7622_4#3	ERR129123	CODU01000001-CODU01000068
GL3078	ERS070015	7622_4#4	ERR129124	COEC01000001-COEC01000100
LE4038	ERS070027	7622_4#16	ERR129136	CODN01000001-CODN01000104
LE4058	ERS070032	7622_4#21	ERR129141	CODP01000001-CODP01000034
LE4083	ERS070038	7622_4#27	ERR129147	CHXF01000001-CHXF01000048
LE4092	ERS070040	7622_4#29	ERR129149	CODR01000001-CODR01000092
MD5029	ERS070058	7622_4#47	ERR129167	COEI01000001-COEI01000094
MD5030a	ERS070059	7622_4#48	ERR129168	COEH01000001-COEH01000097
MD5052	ERS070066	7622_5#55	ERR129175	CHXK01000001-CHXK01000076
MD5106	ERS070075	7622_5#64	ERR129184	COEX01000001-COEX01000079
MD5107	ERS070076	7622_5#65	ERR129185	COEZ01000001-COEZ01000027
MD5110	ERS070077	7622_5#66	ERR129186	CHXG01000001-CHXG01000043
ND6000	ERS070078	7622_5#67	ERR129187	COFA01000001-COFA01000083
ND6012	ERS070085	7622_5#74	ERR129194	COFE01000001-COFE01000062
ND6059	ERS070099	7622_5#88	ERR129208	CFRL01000001-CFRL01000088
ND6100	ERS070104	7622_5#93	ERR129213	COFR01000001-COFR01000079
ND6116	ERS070111	7553_4#4	ERR124220	CNYI01000001-CNYI01000079
ND6119	ERS070114	7553_4#7	ERR124223	CNYX01000001-CNYX01000076
NP7047	ERS070146	7553_4#39	ERR124255	CNYL01000001-CNYL01000071
NP7052	ERS070147	7553_4#40	ERR124256	CNYN01000001-CNYN01000102
NP7053	ERS070148	7553_4#41	ERR124257	CNYQ01000001-CNYQ01000066
NP7062	ERS070151	7553_4#44	ERR124260	CFLO01000001-CFLO01000091
NP7101	ERS070161	7553_5#54	ERR124270	CNZB01000001-CNZB01000099
NP7112	ERS070165	7553_5#58	ERR124274	CFIT01000001-CFIT01000106
PT8074	ERS070194	7553_5#87	ERR124303	CHBU01000001-CHBU01000093
PT8098	ERS070204	7553_6#1	ERR124313	COAD01000001-COAD01000036
PT8105	ERS070205	7553_6#2	ERR124314	COAE01000001-COAE01000055
PT8106	ERS070206	7553_6#3	ERR124315	CFIE01000001-CFIE01000050
PT8120	ERS070210	7553_6#7	ERR124319	COAI01000001-COAI01000055

## Sheet: S. aureus
Supplier Name	Sample Accession	Sanger Name	Raw Data Accession	Annotated Assembly Accessions
901244	ERS002152	4351_1#9	ERR017179	CTSM01000001-CTSM01000041
901249	ERS002156	4351_1#5	ERR017175	CTTE01000001-CTTE01000058
901245	ERS002160	4351_1#11	ERR017171	CTSI01000001-CTSI01000057
801668	ERS002178	4351_3#5	ERR017199	CTSC01000001-CTSC01000048
703350	ERS002196	4351_6#9	ERR017227	CTTK01000001-CTTK01000046
703353	ERS002202	4351_6#3	ERR017221	CTSX01000001-CTSX01000054
703351	ERS002204	4351_6#11	ERR017219	CTTM01000001-CTTM01000042
702789	ERS002230	4395_5#8	ERR017262	CTUM01000001-CTUM01000049
702159	ERS002233	4395_5#5	ERR017259	CTUH01000001-CTUH01000058
702088	ERS002234	4395_5#4	ERR017258	CTUQ01000001-CTUQ01000038
700655	ERS002239	4395_6#10	ERR017266	CTUR01000001-CTUR01000046
700309	ERS002241	4395_6#8	ERR017274	CTVC01000001-CTVC01000042
DEU1	ERS010860	5364_1#1	ERR026648
DEU3	ERS010862	5364_1#3	ERR026653	CTYL01000001-CTYL01000081
DEU4	ERS010863	5364_1#4	ERR026654
DEU5	ERS010864	5364_1#5	ERR026655	CTYO01000001-CTYO01000071
DEU7	ERS010866	5364_1#7	ERR026657
DEU9	ERS010868	5364_1#9	ERR026659
DEU11	ERS010870	5364_1#11	ERR026650	CTYI01000001-CTYI01000069
DEU14	ERS010873	5364_2#2	ERR026664	CTYU01000001-CTYU01000076
DEU15	ERS010874	5364_2#3	ERR026665	CTYT01000001-CTYT01000078
DEU17	ERS010876	5364_2#5	ERR026667	CTYX01000001-CTYX01000077
DEU23	ERS010882	5364_2#10	ERR026662	CTYS01000001-CTYS01000069
DEU36	ERS010892	5364_3#9	ERR026684	CUCA01000001-CUCA01024715
MU2	ERS010907	5364_5#12	ERR026689
MU4	ERS010909	5295_1#2	ERR026007	CTYE01000001-CTYE01000160
MU6	ERS010911	5295_1#4	ERR026009	CTYK01000001-CTYK01000074
MU7	ERS010912	5295_1#5	ERR026010	CTYH01000001-CTYH01000088
MU10	ERS010914	5295_1#7	ERR026012	CTYP01000001-CTYP01000135
MU19	ERS010920	5364_6#1	ERR026699
MU20	ERS010921	5364_6#2	ERR026703	CTZG01000001-CTZG01000088
HU2	ERS010922	5364_6#3	ERR026704
HU4	ERS010923	5364_6#4	ERR026705	CTZI01000001-CTZI01000062
HU5	ERS010924	5364_6#5	ERR026706	CTZJ01000001-CTZJ01000071
HU11	ERS010930	5364_6#11	ERR026701	CTZF01000001-CTZF01000063
HU18	ERS010937	5083_6#6	ERR024676
HU19	ERS010938	5083_6#7	ERR024677
HU23	ERS010940	5083_6#9	ERR024679	CTWH01000001-CTWH01000090
IU2	ERS010945	5083_7#2	ERR024685	CTWG01000001-CTWG01000076
IU3	ERS010946	5083_7#3	ERR024686
IU6	ERS010948	5083_7#5	ERR024688	CTWL01000001-CTWL01000083
IU8	ERS010950	5083_7#7	ERR024690
IU10	ERS010952	5083_7#9	ERR024692	CTXF01000001-CTXF01000078
IU12	ERS010954	5083_7#11	ERR024683	CTWD01000001-CTWD01000075
IU15	ERS010957	5139_6#2	ERR024974	CTXD01000001-CTXD01000152
IU16	ERS010958	5139_6#3	ERR024975
IU17	ERS010959	5139_6#4	ERR024976	CTXB01000001-CTXB01000131
DF3	ERS010965	5139_6#10	ERR024971	CTXG01000001-CTXG01000217
DF6	ERS010968	5139_7#1	ERR024983	CTXK01000001-CTXK01000151
DF7	ERS010969	5139_7#2	ERR024987
DF20	ERS010981	5197_1#2	ERR025798	CTXW01000001-CTXW01000126
DF21	ERS010982	5197_1#3	ERR025799	CTXX01000001-CTXX01000163
DF23	ERS010983	5197_1#4	ERR025800	CTYG01000001-CTYG01000071
DF25	ERS010984	5197_1#5	ERR025801	CTXY01000001-CTXY01000054
DF28	ERS010987	5197_1#8	ERR025804	CTYC01000001-CTYC01000084
DF29	ERS010988	5197_1#9	ERR025805	CTYA01000001-CTYA01000092
DF30	ERS010989	5197_1#10	ERR025796	CTXR01000001-CTXR01000078
DF32	ERS010991	5119_1#1	ERR024958	CTWU01000001-CTWU01000113
DF40	ERS010999	5119_1#9	ERR024968	CTXC01000001-CTXC01000185
DF41	ERS011000	5119_1#10	ERR024959
DF42	ERS011001	5119_1#11	ERR024960
10000147	ERS034609	6437_8#7	ERR045058	CUCG01000001-CUCG01000033
10000148	ERS034610	6437_8#8	ERR045059	CUCH01000001-CUCH01000036
10000150	ERS034612	6437_8#10	ERR045061	CUBL01000001-CUBL01000032
10000151	ERS034613	6437_8#11	ERR045062	CUBN01000001-CUBN01000028
10000155	ERS034616	6437_8#14	ERR045065	CUBP01000001-CUBP01000023
10000167	ERS034618	6437_8#16	ERR045067	CUBQ01000001-CUBQ01000031
10000170	ERS034621	6437_8#19	ERR045070	CUBV01000001-CUBV01000032
10000171	ERS034622	6437_8#20	ERR045071	CUBX01000001-CUBX01000032
10000172	ERS034623	6437_8#21	ERR045072	CUBY01000001-CUBY01000032
10000174	ERS034625	6401_6#1	ERR044560	CTZL01000001-CTZL01000031
10000189	ERS034630	6401_6#6	ERR044565	CUAG01000001-CUAG01000036
10000193	ERS034634	6401_6#10	ERR044569	CTZN01000001-CTZN01000035
10000194	ERS034635	6401_6#11	ERR044570	CTZS01000001-CTZS01000026
10000195	ERS034636	6401_6#12	ERR044571	CTZW01000001-CTZW01000024
10000206	ERS034637	6401_6#13	ERR044572	CTZX01000001-CTZX01000032
10000207	ERS034638	6401_6#14	ERR044573	CTZV01000001-CTZV01000030
10000208	ERS034639	6401_6#15	ERR044574	CUAE01000001-CUAE01000031
10000211	ERS034642	6401_6#18	ERR044577	CTZR01000001-CTZR01000032
10000213	ERS034644	6401_6#20	ERR044579	CUAA01000001-CUAA01000033
10000214	ERS034645	6401_6#21	ERR044580	CTZU01000001-CTZU01000023
10000215	ERS034646	6401_6#22	ERR044581	CUAI01000001-CUAI01000030
11000217	ERS034654	6401_7#8	ERR044589	CUBG01000001-CUBG01000027
TUR1	ERS049867	6949_5#9	ERR064906
TUR27	ERS049869	6949_5#11	ERR064908
HU106	ERS049888	6949_5#30	ERR064927
HSA11	ERS049890	6949_5#32	ERR064929
HSA10	ERS049892	6949_5#34	ERR064931
FFP103	ERS049893	6949_5#35	ERR064932
ICP5011	ERS049894	6949_5#36	ERR064933
ICP5014	ERS049895	6949_5#37	ERR064934
ICP5062	ERS049896	6949_5#38	ERR064935
SASCBU3	ERS069482	7068_8#3	ERR085402
SASCBU12	ERS069491	7068_8#12	ERR085411
SASCBU17	ERS069496	7068_8#17	ERR085416
SASCBU21	ERS069500	7068_8#21	ERR085420
SASCBU23	ERS069502	7090_1#23	ERR072252
SASCBU35	ERS098066	7656_1#12	ERR131801
SASCBU36	ERS098067	7656_1#13	ERR131802
SASCBU39	ERS098070	7656_1#16	ERR131805

## Sheet: Y. enterocolitica 
Supplier Name	Sample Accession	Sanger Name	Raw Data Accession	Annotated Assembly Accessions
FE80217	ERS008498	5139_5#3	ERR024937	CGBH01000001-CGBH01000055
2C53NMD7	ERS008548	4840_6#6	ERR027406	CPWH01000001-CPWH01000173
Ye21402_2	ERS008570	5116_2#1	ERR024869	CTRD01000001-CTRD01000101
Ye22102_2	ERS008571	5116_2#2	ERR024873	CTIP01000001-CTIP01000034
y15_2	ERS008576	5116_2#3	ERR024874	CPYS01000001-CPYS01000040
Ye0402_2	ERS008578	5116_2#4	ERR024875	CTKX01000001-CTKX01000035
Ye21802_2	ERS008579	5116_2#5	ERR024876	CTKS01000001-CTKS01000105
Ye0202_2	ERS008580	5103_7#1	ERR024856	CTIY01000001-CTIY01000122
Ye22602_2	ERS008581	5103_7#2	ERR024860	CTJF01000001-CTJF01000088
Ye7703_2	ERS008582	5103_7#3	ERR024861	CTKV01000001-CTKV01000059
Ye4103_2	ERS008583	5103_7#4	ERR024862	CTIN01000001-CTIN01000037
N22232770_2	ERS008584	5103_7#5	ERR024863	CQCZ01000001-CQCZ01000114
N22084574_2	ERS008585	5103_7#6	ERR024864	CGHW01000001-CGHW01000104
N2153435_2	ERS008586	5103_7#7	ERR024865	CQAJ01000001-CQAJ01000034
N2982399_2	ERS008587	5103_7#8	ERR024866	CHDN01000001-CHDN01000106
21763683_2	ERS008588	5103_7#9	ERR024867	CQBT01000001-CQBT01000117
Ye15302_2	ERS008589	5103_7#10	ERR024857	CTJG01000001-CTJG01000111
Ye3503_2	ERS008590	5103_7#11	ERR024858	CTKN01000001-CTKN01000051
Ye17702_2	ERS008591	5749_7#1	ERR033839	CTEX01000001-CTEX01000001
Ye20302_2	ERS008603	5749_7#2	ERR033840	CTIR01000001-CTIR01000086
Ye20402_2	ERS008605	4976_2#2	ERR024557	CTER01000001-CTER01000113
Ye11102_2	ERS008606	4976_2#3	ERR024558	CTRH01000001-CTRH01000045
Ye23102_2	ERS008608	4976_2#5	ERR024560	CTJH01000001-CTJH01000129
Ye22802_2	ERS008610	4976_2#7	ERR024562	CTRG01000001-CTRG01000037
Ye1303_2	ERS008611	4976_2#8	ERR024563	CTIU01000001-CTIU01000061
Ye20502_2	ERS008612	4976_2#9	ERR024564	CTIV01000001-CTIV01000035
Ye6903_2	ERS008613	4976_2#10	ERR024554	CTRB01000001-CTRB01000077
Ye21502_2	ERS008614	4976_2#11	ERR024555	CTRE01000001-CTRE01007029
Ye3903_2	ERS008615	5749_7#3	ERR033841	CTFR01000001-CTFR01000002
Ye21302_2	ERS008616	4976_3#1	ERR024566	CTEZ01000001-CTEZ01000138
Ye0703_2	ERS008617	4976_3#2	ERR024570	CTKR01000001-CTKR01000183
Ye3403_2	ERS008618	4976_3#3	ERR024571	CTJB01000001-CTJB01000059
N2214757_2	ERS008619	4976_3#4	ERR024572	CQAR01000001-CQAR01000346
N22373947_2	ERS008620	4976_3#5	ERR024573	CFLA01000001-CFLA01000063
N21282756_2	ERS008621	4976_3#6	ERR024574	CPYM01000001-CPYM01000116
N21622789_2	ERS008622	4976_3#7	ERR024575	CPYZ01000001-CPYZ01000122
N21572344_2	ERS008623	4976_3#8	ERR024576	CQBI01000001-CQBI01000119
N21383523_2	ERS008624	4976_3#9	ERR024577	CPWJ01000001-CPWJ01000121
N2118599_2	ERS008625	4976_3#10	ERR024567	CPVJ01000001-CPVJ01000113
N2453484_2	ERS008627	5749_7#4	ERR033842	CHDR01000001-CHDR01000003
N21873627	ERS008628	4976_6#1	ERR024579	CQAY01000001-CQAY01000123
Ye23702	ERS008629	4976_6#2	ERR024583	CTQV01000001-CTQV01000117
Ye20102	ERS008630	4976_6#3	ERR024584	CTKM01000001-CTKM01000126
Ye20802	ERS008631	4976_6#4	ERR024585	CTIT01000001-CTIT01000023
NZ761915	ERS008632	4976_6#5	ERR024586	CVJV01000001-CVJV01000040
NZ1032126	ERS008633	4976_6#6	ERR024587	CQAT01000001-CQAT01000107
NZ28081	ERS008634	4976_6#7	ERR024588	CPZT01000001-CPZT01000042
NZ832501	ERS008635	4976_6#8	ERR024589	CPXH01000001-CPXH01000122
NZ523784	ERS008636	4976_6#9	ERR024590	CHYV01000001-CHYV01000031
NZ198109	ERS008637	4976_6#10	ERR024580	CQAU01000001-CQAU01000119
NZ1484423	ERS008638	4976_6#11	ERR024581	CIJR01000001-CIJR01000109
H60887	ERS008640	4976_7#1	ERR024592
H69294	ERS008641	4976_7#2	ERR024595	CHJR01000001-CHJR01000129
H32478	ERS008642	4976_7#3	ERR024596
H23089	ERS008643	4976_7#4	ERR024597	CIFH01000001-CIFH01000102
Y127	ERS008644	4976_7#5	ERR024598
SZ66297	ERS008645	4976_7#6	ERR024599	CGBV01000001-CGBV01000055
SZ510801	ERS008646	4976_7#7	ERR024600	CPZL01000001-CPZL01000082
2093684	ERS008647	4976_7#8	ERR024601	CPZM01000001-CPZM01000112
YE5330444	ERS008648	4976_7#9	ERR024602	CQEI01000001-CQEI01000038
YE3688	ERS008649	4976_7#10	ERR024593
2601	ERS008651	5116_3#1	ERR024882
4265	ERS008652	5116_3#2	ERR024884	CGBA01000001-CGBA01000079
2597	ERS008653	5116_3#3	ERR024885
2603	ERS008654	5116_3#4	ERR024886	CQCE01000001-CQCE01000032
4348	ERS008655	5116_3#5	ERR024887	CPYO01000001-CPYO01000076
2592	ERS008656	5116_3#6	ERR024888
4263	ERS008657	5116_3#7	ERR024889	CQCF01000001-CQCF01000088
2595	ERS008659	5116_3#8	ERR024890	CQAM01000001-CQAM01000171
2593	ERS008660	5116_3#9	ERR024891
Ye8850	ERS008727	5116_3#10	ERR024883	CQDZ01000001-CQDZ01000061
ye23802	ERS008729	5116_2#6	ERR024877	CTFS01000001-CTFS01000105
Ye3803v2	ERS008730	5116_2#8	ERR024879	CTKL01000001-CTKL01000036
Ye3003v2	ERS008731	5116_2#9	ERR024880	CTEV01000001-CTEV01000070
Ye0403v2	ERS008733	5116_2#11	ERR024871	CTEQ01000001-CTEQ01000091
Ye7403v2	ERS008734	5749_7#5	ERR033843	CTRA01000001-CTRA01000001
IP26014	ERS137937	8016_2#61	ERR163895	CQAE01000001-CQAE01000022
IP26618	ERS137938	8016_2#62	ERR163896	CPYU01000001-CPYU01000034
IP27818	ERS137939	8016_2#63	ERR163897	CPZF01000001-CPZF01000028
IP20322	ERS137940	8016_2#64	ERR163898	CQBQ01000001-CQBQ01000093
IP26249	ERS137941	8016_2#65	ERR163899	CGBR01000001-CGBR01000104
IP20851	ERS137942	8016_2#66	ERR163900	CPZE01000001-CPZE01000115
IP21447	ERS137943	8016_2#67	ERR163901	CTFQ01000001-CTFQ01000108
IP26766	ERS137944	8016_2#68	ERR163902	CPZU01000001-CPZU01000109
IP29194	ERS137945	8016_2#69	ERR163903	CQCL01000001-CQCL01000079
IP29228	ERS137946	8016_2#70	ERR163904	CPVF01000001-CPVF01000097
IP10393	ERS137947	8016_2#71	ERR163905	CHYU01000001-CHYU01000110
IP22276	ERS137948	8016_2#72	ERR163906	CPWT01000001-CPWT01000112
IP26656	ERS137949	8016_2#73	ERR163907	CGBC01000001-CGBC01000137
IP29610	ERS137950	8016_2#74	ERR163908	CPYE01000001-CPYE01000145
WA	ERS137951	8016_2#75	ERR163909	CQCV01000001-CQCV01000081
E701_Ye	ERS137952	8016_2#76	ERR163910
E736_Ye	ERS137953	8016_2#77	ERR163911
ST5081	ERS137954	8016_2#78	ERR163912
SC9312-78	ERS137955	8016_2#79	ERR163913	CQDJ01000001-CQDJ01000099
IP26042	ERS137957	8016_2#81	ERR163915	CGGL01000001-CGGL01000159
IP00178	ERS137958	8016_2#82	ERR163916	CTFT01000001-CTFT01000183
IP05342	ERS137959	8016_2#83	ERR163917	CPXJ01000001-CPXJ01000169
IP06077	ERS137961	8016_2#85	ERR163919	CPYG01000001-CPYG01000159
IP01119	ERS137962	8016_2#86	ERR163920	CPZA01000001-CPZA01000177
